# Supplementary material for: Development and Evaluation of a Quantitative Systems Pharmacology Model for Mechanism Interpretation and Efficacy Prediction of Atezolizumab in Combination with Carboplatin and Nab-Paclitaxel in Patients with Non-Small-Cell Lung Cancer
Source: Pharmaceuticals (Basel). 2024 Feb 12;17(2):238. doi: 10.3390/ph17020238 (PMC10893226; doi:10.3390/ph17020238)
Supplement: Supplementary file 1 [file pharmaceuticals-17-00238-s001.zip]

Archive with 1 entries (1 files):
- pharmaceuticals-2838463-supplementary.xlsx
